# Supplementary material for: Sodium Carboxymethyl Cellulose-Stabilised Multiple Emulsions with pH-Sensitive Behaviour, Enhanced Stability and Mucoadhesion for Oral Delivery of Chemopreventive Agents
Source: Pharmaceutics. 2025 Oct 29;17(11):1401. doi: 10.3390/pharmaceutics17111401 (PMC12654994; doi:10.3390/pharmaceutics17111401)
Supplement: Supplementary file 1 [file pharmaceutics-17-01401-s001.zip]

Archive with 1 entries (1 files):
- pharmaceutics-3946051-supplementary.pdf
